# Supplementary material for: Films Based on Mater-Bi® Compatibilized with Pine Resin Derivatives: Optical, Barrier, and Disintegration Properties
Source: Polymers (Basel). 2021 May 7;13(9):1506. doi: 10.3390/polym13091506 (PMC8124954; doi:10.3390/polym13091506)
Supplement: Supplementary file 1 [file polymers-13-01506-s001.zip]

Archive with 1 entries (1 files):
- polymers-1166001-supplementary.pdf
